# Supplementary material for: What Is Threatening the Effectiveness of Insecticide-Treated Bednets? A Case-Control Study of Environmental, Behavioral, and Physical Factors Associated with Prevention Failure
Source: PLoS One. 2015 Jul 14;10(7):e0132778. doi: 10.1371/journal.pone.0132778 (PMC4501815; doi:10.1371/journal.pone.0132778)
Supplement: S1 Table — (XLSX) [file pone.0132778.s001.xlsx]

## Sheet: Sheet1
Supplemental Table 1: Univariate Logistic Regressions for Odds of Febrile Malaria for all independent variables included in selection regression
	Net Required (N=594)				Net NOT Required (N=884)
Variables	Odds Ratio	p-value	95% Conf. Interval		Odds Ratio	p-value	95% Conf. Interval
Total RDT positive, no symptoms	1.907	0	1.327	2.742	1.69	0	1.29	2.215
Total RDT positive, some symptoms	2.446	0	1.72	3.48	2.379	0	1.824	3.102
Total sleeping spaces in household	0.957	0.498	0.843	1.087	0.985	0.786	0.886	1.096
Total persons in household	0.995	0.895	0.924	1.071	1.005	0.878	0.946	1.067
Shared bed	0.933	0.853	0.451	1.934	1.037	0.893	0.611	1.759
Net ownership and Coverage
Coverage
Ratio of nets to household members is at least 1:2	0.964	0.847	0.661	1.405	0.944	0.734	0.676	1.318
Net for every sleeping space	0.932	0.674	0.669	1.296	0.886	0.376	0.678	1.158
Compliance and correct use
Neighborhood net coverage (% coverage in 500m radius)	0.746	0.747	0.126	4.425	0.322	0.1	0.084	1.241
Total nets in good condition (per person)	0.634	0.034	0.415	0.966	0.806	0.214	0.573	1.133
All nets in good condition	0.808	0.224	0.573	1.139	0.814	0.143	0.618	1.072
Age of net (years)	1.088	0.15	0.97	1.22
Net with less than 80% knock down rate	1	1	0.397	2.519
Net with less than 80% mortality rate	0.889	0.675	0.513	1.54
Net washed "often" (once/month or more)	0.939	0.803	0.575	1.534
Net used every day (7 days/week)	0.286	0	0.169	0.482
Net in good or very good condition	0.885	0.458	0.64	1.223
Net has less than 5 holes	0.792	0.174	0.566	1.109
Ever a time net not used?	2.308	0	1.457	3.656
Total persons NOT under net last night	1.056	0.201	0.971	1.148	1.021	0.439	0.968	1.077
Total nets NOT in good condition	1.065	0.093	0.989	1.147
Travelled to malaria endemic region	1.5	0.442	0.534	4.214	2.833	0.028	1.117	7.186
Vector susceptibility
Pesticide	1.25	0.347	0.785	1.99	1.143	0.495	0.779	1.677
Facilitating Factors
Types of crops
Grains	0.523	0.012	0.316	0.866	0.643	0.039	0.423	0.977
Sugar cane	1.222	0.372	0.787	1.899	1.314	0.142	0.913	1.891
Napier grass	1.116	0.6	0.74	1.685	1.127	0.464	0.819	1.551
Banana	0.804	0.275	0.543	1.19	0.914	0.604	0.651	1.283
Vegetables	1.178	0.42	0.792	1.752	0.971	0.863	0.692	1.362
Legumes	1.137	0.503	0.781	1.657	1.181	0.3	0.862	1.616
Tubers	1.059	0.77	0.722	1.552	1.12	0.476	0.82	1.529
Larval sites
Total larval sites	1.178	0	1.081	1.284	1.202	0	1.112	1.298
Total sites with larvae	1.469	0.002	1.148	1.88	1.518	0	1.22	1.888
Housing construction
Open eaves	1.412	0.06	0.986	2.021	1.403	0.023	1.047	1.879
Windows protected	1.172	0.529	0.714	1.924	1.143	0.527	0.755	1.729
Wall material non-porous (bricks, blocks, cement, stone)	1.464	0.12	0.906	2.368	1.133	0.541	0.759	1.692
